# Supplementary material for: Diet-induced metabolic and faecal microbiome responses in pet dogs fed a minimally processed versus extruded kibble diet
Source: Front Vet Sci. 2026 Apr 10;13:1734572. doi: 10.3389/fvets.2026.1734572 (PMC13107655; doi:10.3389/fvets.2026.1734572)
Supplement: Supplementary file 1 [file Supplementary_file_1.zip]

Archive with 3 entries (2 files):
- Supplementary Material/
- Supplementary Material/Supplementary file 1.docx
- Supplementary Material/Supplementary Image 8.PDF
